# Supplementary material for: Bilateral multiple retinal pigment epithelial detachments
Source: Doc Ophthalmol. 2025 Sep 5;151(3):263–70. doi: 10.1007/s10633-025-10046-x (PMC12568867; doi:10.1007/s10633-025-10046-x)
Supplement: Supplementary file 1 — Supplementary file1 (XLSX 13 KB) [file 10633_2025_10046_MOESM1_ESM.xlsx]

## Sheet: supplemental table1
	Supplemental table. Ocular findings of the previouely reported cases
	author	year	age	gender	bilaterality	visual acuity (R/L)	chief complaint	fundus findings	distribution of PED	fluorescein angiography	OCT	symmetrisity	f/u periods	prognosis	consanguinity	other findings
	Gass JD et al.	2005	43	F	L	H.M.	sudden central scotoma	a large elevated pigmented lesion in the macula multiple confluent serosanguinous and serous PEDs underlying a large solitary hemorrhagic detachment of the sensory retina*	serosanguinous PEDs : confined to the nasal two thirds of the macula* multiple serous PEDs : the temporal part of the macula extending into the midperiphery of the fundus*			-	unknown	enucleation	-	choroidal neovascularization, vitreous hemorrhage
			44	M	B	20/16, 20/20	asymptomatic	a symmetrical pattern of dozens of variable-sized, slightly yellowish, translucent, partly confluent, serous RPEDs	throughout the postequatorial fundi	prompt filling and late staining of the RPEDs	many hyporeflective RPEDs without any suggestion of subsensory retinal exudation or retinal thinning	+	13 mo	good	-
			45	F	B	20/30, 20/30	asymptomatic	a large RPE detachment centrally a symmetrical pattern of multiple variable sized, slightly yellowish, translucent, serous RPEDs	throughout the postequatorial fundi	hundreds of PEDs filling early and staining late in the postequatorial fundus	multiple blister-shaped hyporeflective lesions lined on their inner surface by a hyperreflective layer consistent with serous PEDs	+	7 mo	right eye : thermotherapy	-	EOG : normal, ERG : a mild decrease in cone and rod amplitudes final visual acuity : 20/80 OD, 20/30 OS The two large central RPEDs in the right eye had fused to form a larger single RPED. The large central RPED in the left eye had resolved.
	Göncü T, et al.	2011	45	F	B	20/25, 20/32	blurred vision, distorted vision	innumerable small, round- to oval-shaped translucent lesions L: a large hemorrhagic PED extending into the fovea	at the macula and to a lesser extent nasal to the optic nerve	rapid, uniform filling of dye in the lesions, intensified in later frames without associated leakag	multiple isolated and confluent dome-shaped elevations associated with a hyperreflective RPE band underlying an optically empty area corresponding to the multiple serous PEDs	+	9 mo	good	-	VA OS improved 20/25 3 mo later.
			49	F	B	20/20, 20/20	examination for presbyopia	widespread well-circumscribed round grayish lesions,. minimal RPE hypo- and hyperpigmentation noted without associated drusen in the fovea	mainly on the posterior pole up to the equatorial area reflecting confluence temporal to the macula especially in the left eye	early hyperfluorescence of multiple small, oval-round lesions, which increased in intensity at later phases without associated leakage	confluent, dome-shaped, small elevations associated with the hyper reflective RPE band with underlying hyporeflectivity	+	12 mo	good	-
	Alhumaid S, et al.	2023	38	F	B	20/20, 20/20	screening for Plaquenil treatment	multiple serous PEDs	in the macula extending beyond the vascular arcades		multiple dome-shaped serous, non vascularized PEDs with no neurosensory detachment	+	56 mo	good	-	Some of the PEDs have coalesced and become larger in size but without choroidal neovascular membrane
			32	F	B	20/20, 20/20	blurred vision, central scotoma	yellow macula deposits with punctate areas within the macula	scattered round, hypopigmented PEDs extended just outside of the temporal arcades and nasal to the disc	nonleaking punctate areas of hyperfluorescence in a staining pattern centered around the disc and macula	numerous serous, nonvascularized PEDs without associated subretinal fluid or choroidal neovascular membrane	+	unknown	good	-	Panel-based genetic testing : negative
	Guo X, et al.	2023	43	M	B	20/20, 20/20	metamorphopsia	clusters of translucent blister-like round lesions	in the macular area			+	24 mo	good	-
	F, female; M, male; L, left; B, bilateral; H.M., hand motion; PED, pigment epithelial detachment; OCT, optical coherence tomography
	*: These findings were obtained from histopathologic examination on the enucleated eye.
